# Supplementary material for: Reduced Expression of Metallothionein-I/II in Renal Proximal Tubules Is Associated with Advanced Chronic Kidney Disease
Source: Toxins (Basel). 2021 Aug 15;13(8):568. doi: 10.3390/toxins13080568 (PMC8402552; doi:10.3390/toxins13080568)
Supplement: Supplementary file 1 [file toxins-13-00568-s001.zip]

Archive with 1 entries (1 files):
- toxins-1228632-supplementary.pdf
